# Supplementary material for: Zyxin Links Fat Signaling to the Hippo Pathway
Source: PLoS Biol. 2011 Jun 7;9(6):e1000624. doi: 10.1371/journal.pbio.1000624 (PMC3110180; doi:10.1371/journal.pbio.1000624)
Supplement: Table S1 — Primary screening of RNAi lines. All fly lines for the primary screening were obtained from the NIG collection. The first two columns identify the RNAi line and the gene (some genes are represented by two independent RNAi lines). The genes screened included all of the lines targeted against X chromosome genes that were available at the time the screen was initiated, plus a selection of lines for 4th chromosome genes, kinases, phosphatases, and myosins. The third column indicates the phenotype when RNAi lines were crossed to a pnr-Gal4 UAS-dcr2 chromosome. Pnr is expressed in a broad stripe along the center of the notum. A blank entry means that no visible phenotype was detected. The fourth column indicates the phenotype when RNAi lines were crossed to a vg-Gal4 UAS-dcr2 chromosome. Vg is expressed in a broad stripe along the dorsal-ventral compartment boundary, mostly in the wing but also extending into the hinge and notum tissue. A blank entry means that no visible phenotype was detected. The fifth column indicates the phenotype when RNAi lines were crossed to a ci-Gal4 UAS-dcr2 chromosome. Ci is expressed in anterior cells. For this cross, we only examined third instar wing imaginal discs, which were stained with antibodies against Diap1 and Wg. For this column, a blank entry means that this genotype was not examined. (0.15 MB XLS) [file pbio.1000624.s008.xls]

## Sheet: Sheet1
Stock ID	Symbol	pnr-Gal4 notum phenotype	vg-Gal4 wing phenotype	ci-Gal4 wing disc stains
10268R-2	CG10268	balding		WG-ectopic at junction of D/V & hinge; some loss along D/V, DIAP1-normal
10268R-3	CG10268		lethal
10459R-1	CG10459
10459R-2	CG10459
10493R-1	CG10493
10493R-2	CG10493
10522R-1	CG10522		lethal	WG-low level induced in A; DIAP1 blotchy decrease
10522R-2	CG10522		scalloped
11073R-1	CG11073	tissue loss	mild scalloped
11073R-2	CG11073	tissue loss	mild scalloped	WG-broader in hinge; DIAP1-normal
11249R-2	CG11249
11249R-3	CG11249	mild tissue loss	notched	WG-some ectopic; DIAP1-normal
11811R-3	CG11811		lethal	WG-normal; DIAP1 normal
11811R-7	CG11811	balding	held-out wings
11859R-2	CG11859	tissue loss	lethal	lethal
12003R-2	CG12003
12003R-3	CG12003
12007R-2	CG12007		lethal	WG-normal; DIAP1 normal
12007R-4	CG12007		lethal
12069R-1	CG12069
12069R-3	CG12069
12106R-4	CG12106
12164R-1	CG12164
12164R-2	CG12164
12169R-4	CG12169
12169R-5	CG12169
12170R-2	CG12170	tissue loss
12170R-3	CG12170	mild tissue loss, black spots anterior to scutellum	held-out wings	WG-normal; DIAP1 normal
12229R-1	CG12229
12229R-2	CG12229	mild tissue loss, balding		WG-normal; DIAP1-normal
12715R-4	CG12715
12716R-1	CG12716
12716R-2	CG12716
12717R-2	CG12717
12717R-3	CG12717
13369R-1	CG13369
13369R-2	CG13369	mild tissue loss	scalloped, bristle duplications	WG normal; DIAP1 decreased
13597R-1	CG13597
13597R-4	CG13597
13625R-1	CG13625		lethal	lethal
13625R-2	CG13625
13627R-3	CG13627
13850R-3	CG13850
13894R-1	CG13894
13894R-3	CG13894
13896R-1	CG13896
13896R-3	CG13896
13897R-1	CG13897
13897R-3	CG13897
13898R-1	CG13898
14030R-1	CG14030
14030R-2	CG14030	balding, black spots	lethal	WG-loss at D/V; DIAP1-normal
14211R-2	CG14211
14211R-4	CG14211	smaller scutellum		WG-normal; DIAP1-normal
14950R-1	CG14950
14950R-3	CG14950	tissue loss	wings smaller, crumpled	WG-normal; DIAP1 normal
15072R-1	CG15072	tissue loss		WG-normal; DIAP1 normal
15072R-3	CG15072
15433R-2	CG15433		scalloped, held-out
15433R-3	CG15433		semi-lethal, missing scutellum and haltere, small crumpled wings	WG-diffuse in anterior; DIAP1-unclear
16708R-1	CG16708	mild tissue loss
16708R-4	CG16708	mild tissue loss
16903R-2	CG16903		lethal	WG normal; DIAP1 unclear, discs small
16903R-8	CG16903		lethal	WG normal; DIAP1 unclear, discs small
17010R-2	CG17010
17083R-2	CG17083	tissue loss	Scalloped	WG-normal; DIAP1 irregular
17086R-8	CG17086	tissue loss		WG-normal; DIAP1 normal
17086R-9	CG17086	tissue loss
17470R-1	CG17470
17470R-3	CG17470
17477R-1	CG17477	tissue loss	weakly scalloped
17477R-3	CG17477	reduced bristle density		normal WG; normal DIAP1
17514R-2	CG17514
17514R-3	CG17514
4037R-2	CG17724
4037R-4	CG17724
17760R-1	CG17760
17760R-5	CG17760
17764R-1	CG17764	mild tissue loss
17764R-2	CG17764
17766R-2	CG17766	tissue loss	pupal lethal	WG-ectopic in anterior; DIAP1 unclear due to mis-shapen discs
17766R-3	CG17766	tissue loss	notched, smaller
31990R-2	CG17768	balding, dark colour, reduced bristle density	lethal	WG-low level in A cells; DIAP1 slightly increased
31990R-3	CG17768
17919R-3	CG17919
18155R-1	CG18155	tissue loss
18155R-2	CG18155	tissue loss		WG normal; DIAP1 slightly decreased?
18292R-2	CG18292	tissue loss	notched in P-compartment	lethal
18301R-1	CG18301
18301R-2	CG18301
1951R-1	CG1951
1951R-2	CG1951
1973R-2	CG1973
1973R-3	CG1973
2056R-2	CG2056
2056R-3	CG2056
2964R-1	CG2964
2964R-3	CG2964
30060R-1	CG30060
30060R-2	CG30060
30085R-1	CG30085
30085R-2	CG30085	scutellum black in color		lethal
31051R-2	CG31051
31051R-3	CG31051
31053R-1	CG31053
31053R-3	CG31053
31351R-2	CG31351
31351R-4	CG31351
31404R-3	CG31404
31404R-4	CG31404
31407R-1	CG31407
31643R-1	CG31643
31643R-2	CG31643	bristles shorter, widely spaced		WG irregular; normal DIAP1
31999R-1	CG31999
31999R-4	CG31999
32163R-1	CG32163	tissue loss, black color	lethal	lethal
32163R-2	CG32163		lethal
32164R-1	CG32164
32164R-2	CG32164
32169R-1	CG32169
32169R-2	CG32169
31401R-1	mod(mdg4)
31401R-2	mod(mdg4)
1733R-2	CG32631
15759R-1	CG32632	tissue loss	lethal	lethal
15759R-2	CG32632	tissue loss	lethal	WG-ectopic along A/P proximal to inner ring; DIAP1- blotchy
17441R-2	CG32703	tissue loss	lethal
17441R-3	CG32703	tissue loss	lethal	WG irregular; normal DIAP1
2309R-1	CG32703
2309R-4	CG32703
6952R-1	CG32770
6952R-3	CG32770
16828R-2	CG32776	Lethal	lethal	WG-ectopic along A/P proximal to inner ring; DIAP1-decreased, blotchy
10532R-1	CG32944
10532R-2	CG32944
1846R-3	CG33248
3608R-1	CG3608
3608R-2	CG3608	mild tissue loss		WG normal; DIAP1 normal
3809R-2	CG3809
3809R-4	CG3809
4041R-3	CG4041
4041R-4	CG4041	mild tissue loss
17661R-2	CG40410
17661R-3	CG40410
4546R-1	CG4546	mild indentation in cuticle
4546R-3	CG4546
5169R-3	CG5169	tissue loss	lethal	WG normal; DIAP1 normal
5452R-4	dnk
5483R-2	CG5483
5483R-4	CG5483
5537R-3	CG5537	tissue loss	scalloped, held-out wings	WG-normal; DIAP1-normal
5626R-1	CG5626	balding, smaller bristles	Notched	WG normal; DIAP1 normal
5626R-3	CG5626	balding, smaller bristles	Notched
5757R-1	CG5757		no Wings, no Haltere, no Scutellum	WG-some missing along D/V near hinge; DIAP1-normal
5757R-2	CG5757		held-out Wings, tissue polarity?
5790R-1	CG5790
5790R-3	CG5790
5828R-1	CG5828
5828R-3	CG5828
6218R-3	CG6218	tissue loss	lethal	lethal at first instar
6218R-4	CG6218	tissue loss	lethal
7054R-2	CG7054
7054R-3	CG7054
7069R-1	CG7069	Strong PCP		WG-normal; DIAP1 normal
7069R-2	CG7069	(No PCP phenotype)
7094R-1	CG7094
7094R-2	CG7094
7616R-1	CG7616
7616R-6	CG7616
8057R-2	CG8057
8057R-4	CG8057
8173R-1	CG8173
8173R-2	CG8173
8286R-3	CG8286
8311R-1	CG8311
8311R-3	CG8311
8565R-1	CG8565
9601R-1	CG9601
10352R-2	CG10352
10352R-3	CG10352
10362R-1	CG10362
10362R-2	CG10362
10777R-3	CG10777
10777R-4	CG10777
10802R-1	CG10802
10802R-3	CG10802
10920R-2	CG10920
10920R-3	CG10920
10990R-1	CG10990
10990R-3	CG10990
10992R-2	CG10992
11068R-1	CG11068	More widely spaced bristles		WG-normal; DIAP1-normal
11068R-2	CG11068	More widely spaced bristles
11095R-2	CG11095
11095R-3	CG11095
11122R-1	CG11122	tissue loss		WG-normal; DIAP1-normal
11122R-3	CG11122	tissue loss
11134R-1	CG11134	Lethal	lethal
11134R-2	CG11134	Lethal	semi-lethal, crumpled wings with black spots	WG-normal; DIAP1 possibly slight decrease at A/P
11178R-1	CG11178
11178R-3	CG11178
11190R-2	CG11190	tissue loss, black necrotic spots	lethal	WG-strong ectopic in A cells, misshapen disc; DIAP1-decrease, esp near hinge
11190R-3	CG11190	tissue loss, black necrotic spots	lethal
11356R-2	CG11356	tissue loss	scalloped	WG -normal; DIAP1 - normal
11356R-4	CG11356	tissue loss	scalloped
11379R-1	CG11379	mild tissue loss	lethal	WG-normal; DIAP1 normal
11379R-2	CG11379	mild tissue loss	lethal
11382R-1	CG11382
11382R-3	CG11382
11398R-2	CG11398
11409R-1	CG11409	mild tissue loss, black color
11409R-2	CG11409	mild tissue loss, black color		embryonic lethal
11417R-3	CG11417	tissue loss	lethal	1st instar lethal
11418R-1	CG11418
11444R-1	CG11444
11444R-4	CG11444
11448R-3	CG11448	tissue loss	crumpled wings	lethal
11448R-4	CG11448	semilethal	lethal
11581R-2	CG11581
11581R-3	CG11581
11664R-2	CG11664
11664R-3	CG11664
11696R-1	CG11696
11696R-2	CG11696
11802R-1	CG11802
11802R-3	CG11802
11816R-1	CG11816	lethal		WG-normal; DIAP1 decreased
11816R-4	CG11816	Lethal
12057R-1	CG12057	Semi-lethal, tissue loss		WG-slight decrease at A/P; DIAP1-normal
12057R-4	CG12057	Semi-lethal, tissue loss
12081R-1	CG12081
12081R-2	CG12081
12096R-1	CG12096	tissue loss	scalloped	WG-normal; DIAP1 - decreased
12096R-4	CG12096	tissue loss	mildly scalloped
12112R-1	CG12112
12112R-2	CG12112
12116R-1	CG12116
12116R-2	CG12116
12119R-1	CG12119
12119R-2	CG12119
12123R-2	CG12123
12123R-4	CG12123
12125R-2	CG12125
12125R-3	CG12125	reduced pigmentation	smaller, held-out wings missing bristles on scutellum	WG-normal; DIAP1 - normal
12155R-2	CG12155
12155R-3	CG12155
12177R-2	CG12177
12200R-1	CG12200
12200R-3	CG12200
12203R-2	CG12203	Semi-lethal, tissue loss	semi-lethal, notched	WG-normal; DIAP1-normal
12203R-3	CG12203	Semi-lethal, tissue loss	lethal
12204R-1	CG12204
12204R-2	CG12204
12236R-1	CG12236	lethal	lethal	WG - normal at DV, small gap in hinge?; DIAP1-normal
12398R-1	CG12398		semi-lethal	WG-broader in hinge, weak in A; DIAP1 decreased; A compartment is bigger
12398R-2	CG12398
12446R-2	CG12446	tissue loss	wings crumpled, notched	WG-normal; DIAP1 variable
12507R-2	CG12507
12507R-3	CG12507
12534R-1	CG12534		lethal	WG-normal; DIAP1 - normal
12534R-3	CG12534		lethal
12539R-2	CG12539
12539R-3	CG12539
12611R-2	CG12611
12661R-2	CG12661
12661R-3	CG12661
12672R-1	CG12672
12672R-2	CG12672
12680R-2	CG12680
12680R-4	CG12680
12682R-2	CG12682
12682R-3	CG12682
12689R-1	CG12689
12689R-3	CG12689
12721R-1	CG12721	tissue loss		WG-normal; DIAP1-normal
12721R-3	CG12721	lethal
12723R-1	CG12723
12723R-3	CG12723
12728R-1	CG12728
12729R-2	CG12729
12729R-3	CG12729
12772R-1	CG12772	lethal	semi-lethal, no Wings
12772R-2	CG12772	lethal	lethal	lethal
12985R-2	CG12985
12996R-2	CG12996	lethal	lethal	WG-patchy decrease at DV, patchy at hinge; DIAP1-patchy decrease
12996R-3	CG12996	lethal	lethal
13001R-1	CG13001
13002R-2	CG13002
13002R-3	CG13002
13004R-1	CG13004	balding	scalloped	lethal
13004R-2	CG13004
13005R-1	CG13005
13005R-2	CG13005
13010R-1	CG13010
13010R-3	CG13010	tissue loss		WG-broader in hinge, low level in A cells?; DIAP1-decrease
13014R-1	CG13014
13014R-2	CG13014
13049R-3	CG13049	tissue loss		WG-normal; DIAP1-normal
13049R-9	CG13049
13144R-1	CG13144	indentation along center
13144R-3	CG13144	indentation along center	wings held-out, scalloped	WG-normal; DIAP1 - normal
13243R-1	CG13243
13243R-4	CG13243
13247R-3	CG13247
13247R-4	CG13247
1324R-1	CG1324
1324R-4	CG1324
13359R-1	CG13359
13359R-3	CG13359
13681R-1	CG13681
13681R-3	CG13681
13758R-1	CG13758
13758R-3	CG13758
13760R-2	CG13760
13762R-1	CG13762
13762R-3	CG13762
13860R-1	CG13860
13860R-2	CG13860
13868R-1	CG13868	mild tissue loss	scalloped	WG - normal; DIAP1 normal
13868R-2	CG13868
13871R-1	CG13871
13871R-3	CG13871
13876R-1	CG13876
13876R-6	CG13876
13879R-2	CG13879
13879R-3	CG13879
13941R-1	CG13941
13941R-3	CG13941	tissue loss	Notched wings missing scutellum	WG-normal; DIAP1 normal
1394R-1	CG1394	lethal		WG-normal; DIAP1-blotchy decrease
13957R-3	CG13957
13978R-1	CG13978
13978R-3	CG13978
14023R-1	CG14023	lethal	lethal	WG-some ectopic, reduced around hinge; DIAP1-slight decrease, patchy
14023R-3	CG14023	lethal	lethal
14045R-1	CG14045
14045R-2	CG14045
14050R-1	CG14050
14050R-2	CG14050
1409R-2	CG1409
1409R-3	CG1409
14145R-1	CG14145
14145R-3	CG14145
14147R-2	CG14147
14147R-3	CG14147
14149R-1	CG14149	lethal	lethal
14149R-8	CG14149	tissue loss	lethal	WG-low level ectopic in A; DIAP1- decrease
14194R-1	CG14194	Semi-lethal, tissue loss	lethal	WG- ectopic;Diap1 unclear; pupal lethal
14194R-2	CG14194	Semi-lethal, tissue loss	lethal
14301R-4	CG14301
14351R-2	CG14351
14351R-3	CG14351
14353R-1	CG14353
14353R-7	CG14353
14354R-2	CG14354	tissue loss		WG-patchy broader increase hinge,; DIAP1-patchy decrease
14354R-3	CG14354		lethal
14355R-1	CG14355	reduced bristle density, groove along midline		WG-normal; DIAP1 normal
14355R-3	CG14355	reduced bristle density, groove along midline
15220R-1	CG15220	tissue loss	semi-lethal, no wings or haltere	WG-normal; DIAP1 slight increase in A
15220R-2	CG15220	tissue loss	males have scalloped, unflattened wings
15644R-2	CG32584
15678R-1	CG15678
15678R-2	CG15678
16762R-1	CG16762
16762R-2	CG16762
16766R-3	CG16766
31002R-1	CG31002
31002R-2	CG31002
31005R-1	CG31005	Semi-lethal, tissue loss	lethal	lethal
31263R-1	CG31263
31263R-3	CG31263
31267R-1	CG31267
31267R-2	CG31267
4350R-1	CG32707	tissue loss	very small Wings, no scutellum	WG-ectopic, especially near hinge; DIAP1-strong decrease
4350R-2	CG32707	tissue loss	very small Wings, no scutellum
7090R-2	CG10962
7090R-3	CG10962
7846R-1	CG7846	tissue loss, black color
7846R-2	CG7846	tissue loss, black color		WG-normal; DIAP1-normal
11241R-1	CG11241
11241R-2	CG11241
11405R-3	A3-3	tissue loss		lethal
11514R-1	br
11678R-1	Actr13E	reduced bristle density	severely scalloped, held-out wings
11678R-3	Actr13E	reduced bristle density	severely scalloped, held-out wings	WG-normal; DIAP1-normal
12109R-2	Caf1-180	tissue loss	lethal	WG-slightly broader in hinge; DIAP1 irregular; overgrowth in hinge
12109R-4	Caf1-180	tissue loss	lethal
14194R-1	CG14194	tissue loss	semi-lethal, crumpled wings	WG-ectopic; DIAP1 decrease
14194R-2	CG14194	tissue loss	lethal
14196R-1	CG14196	reduced bristle density
14196R-3	CG14196	reduced bristle density
14212R-3	CG14212
14219R-1	CG14219	mild tissue loss		WG-normal; DIAP1-normal
14219R-2	CG14219	mild tissue loss
14222R-3	CG14222
14222R-4	CG14222
14224R-1	CG14224	Balding in anterior notum	held-out wings
14224R-3	CG14224	Balding in anterior notum	held-out wings	WG-normal; DIAP1-normal
14230R-1	CG14230	tissue loss	semi-lethal, crumpled wings
14230R-3	CG14230	tissue loss	semi-lethal
14400R-2	CG14400
14400R-3	CG14400
14401R-1	CG14401
14401R-2	CG14401
14402R-3	CG14402
1440R-2	CG1440
1440R-3	CG1440
14427R-1	CG14427
14427R-3	CG14427
14434R-2	CG14434	partial balding, short bristles		WG-normal; DIAP1- normal
14434R-3	CG14434	partial balding, short bristles
14435R-1	CG14435
14435R-4	CG14435		lethal
14439R-2	CG14439
14439R-3	CG14439
14441R-2	CG14441	tissue loss	semi-lethal	WG-normal; DIAP1 blotchy decrease
14441R-3	CG14441	tissue loss	lethal
14443R-1	CG14443
14446R-1	CG14446
14446R-2	CG14446
1444R-2	CG1444
14450R-2	CG14450
14450R-3	CG14450
14454R-2	CG14454
14579R-3	CG14579
14610R-1	CG14610
14610R-3	CG14610
14614R-1	CG14614	tissue loss	smaller, narrower wings	WG-normal; DIAP1 irregular
14615R-1	CG14615
14615R-3	CG14615
14618R-1	CG14618	tissue loss		WG-normal; DIAP1 normal
14618R-2	CG14618	tissue loss
14624R-1	CG14624	Lethal	scalloped	WG-normal; DIAP1-normal
14625R-1	CG14625
14625R-2	CG14625
14626R-1	CG14626	Lethal	lethal	lethal
14629R-2	CG14629
14633R-1	CG14633	tissue loss	severely scalloped	WG-slightly broader at hinge; DIAP1-normal
14633R-2	CG14633	tissue loss	severely scalloped
14636R-1	CG14636
14636R-3	CG14636
1463R-1	CG1463	partial balding, short bristles	lethal	WG- broader at hinge, reduced at D/V; DIAP1 decreased
1463R-2	CG1463	partial balding, short bristles	small crumpled wings
14684R-1	CG14684
14684R-2	CG14684
14687R-1	CG14687	tissue loss	notched	WG-small gap near hinge; DIAP1-normal
14688R-2	CG14688	mild tissue loss, balding		WG-normal; DIAP1-slight, patchy decrease
14688R-4	CG14688	mild tissue loss, balding
1468R-2	CG1468
1468R-3	CG1468
14777R-3	CG14777
14782R-1	CG14782
14782R-2	CG14782
14786R-2	CG14786
14786R-4	CG14786
14805R-2	CG14805	Lethal	lethal	lethal
14806R-1	CG14806
14806R-2	CG14806
14816R-6	CG14816
14816R-7	CG14816
14867R-2	CG14867
14867R-3	CG14867
14940R-2	Pde1c
14941R-1	esc
14941R-2	esc
14948R-1	dpr18
14948R-2	dpr18
1494R-3	CG1494
15027R-3	CG15027	lethal
15032R-1	CG15032	lethal	wings slightly bigger, held-out	WG-normal; DIAP1-normal
15032R-2	CG15032	lethal
15035R-1	CG15035
15035R-2	CG15035
1503R-2	CG1503
1503R-4	CG1503
15044R-3	CG15044
15046R-1	CG15046
15046R-3	CG15046
15141R-1	CG15141
15141R-4	CG15141
15142R-1	CG15142
15142R-2	CG15142
15143R-2	CG15143
15145R-1	CG15145
15145R-4	CG15145
15147R-4	CG15147
15147R-5	CG15147
15188R-2	Osi20	mild tissue loss, black color
15188R-3	Osi20	mild tissue loss, black color	semi-lethal, slightly bigger wings?	lethal
15189R-1	Osi19
15189R-2	Osi19
1518R-1	CG1518	mild tissue loss	scalloped	WG-normal; DIAP1 patchy decrease
1518R-3	CG1518	mild tissue loss	scalloped
15208R-1	CG15208
15208R-2	CG15208
15220R-1	CG15220	tissue loss	lethal	WG-normal; DIAP1-irregular; disc overgrowth and folding
15220R-2	CG15220	tissue loss	lethal
15247R-1	CG15247
15247R-4	CG15247
15252R-1	CG15252
15252R-4	CG15252
15314R-1	CG15314	Lethal	lethal
15314R-4	CG15314	Lethal	lethal	lethal
15319R-2	nej	Lethal	semi-lethal
15319R-3	nej	Lethal	lethal	lethal
15322R-1	CG15322	tissue loss
15324R-2	CG15324	tissue loss		WG-normal; DIAP1-normal
15324R-4	CG15324	tissue loss
15327R-1	CG15327	tissue loss	scalloped
15327R-2	CG15327	tissue loss	scalloped
15329R-1	hdm
15329R-3	hdm
1532R-2	CG1532
1532R-3	CG1532
15330R-1	CG15330
15330R-2	CG15330	tissue loss, black color		lethal
15333R-1	CG15333
15333R-4	CG15333
15335R-2	CG15335
15335R-3	CG15335
15336R-3	CG15336
15336R-4	CG15336
15343R-1	CG15343
15343R-3	CG15343
15369R-2	CG15369
15369R-3	CG15369
15370R-1	CG15370	tissue loss	lethal	DIAP1 decrease; WG ectopic
15370R-2	CG15370
15450R-1	CG15450
15450R-2	CG15450
15470R-2	CG15470	mild tissue loss	severly scalloped, stronger in males	WG-normal; DIAP1-normal
15470R-3	CG15470	mild tissue loss	severly scalloped
15472R-1	CG15472
15472R-4	CG15472
15524R-1	CG15524
15524R-2	CG15524
15525R-1	CG15525	mild tissue loss	blistered wings	WG-normal; DIAP1-normal
15525R-3	CG15525	mild tissue loss	blistered wings, more sevre than R-1
15529R-2	CG15529
15599R-2	CG15599
15599R-3	CG15599
15602R-2	CG15602
15641R-1	CG15641
15641R-3	CG15641
15642R-2	CG15642
15642R-3	CG15642
15717R-1	CG15717
1571R-2	CG1571
1571R-3	CG1571	partial balding
15721R-1	CG15721
15727R-1	CG15727	tissue loss	severely scalloped	WG-normal; DIAP1 patchy decrease
15727R-4	CG15727
15728R-2	CG15728
15730R-2	CG15730
15730R-3	CG15730
15738R-1	CG15738
15738R-3	CG15738
15739R-3	CG15739	tissue loss	severely scalloped	WG-broader at hinge; DIAP1 patchy decrease
15743R-1	CG15743
15743R-2	CG15743
15745R-1	CG15745	Lethal	lethal
15745R-2	CG15745	lethal	lethal	WG-broader at hinge; DIAP1-strong decrease
15747R-2	CG15747	Lethal	lethal	lethal
15747R-3	CG15747	lethal	lethal
15754R-1	CG15754	indentation along center	wings slightly bigger, held-out
15754R-2	CG15754	indentation along center	wings slightly bigger, held-out, more sever than R-1	WG-normal; DIAP1 normal
15764R-1	CG15764
15764R-4	CG15764
15766R-1	CG15766
15766R-3	CG15766
15768R-2	CG15768
15768R-3	CG15768
15769R-2	CG15769
15769R-4	CG15769
32453R-2	CG32453	tissue loss, black color	scalloped	WG-normal; DIAP1-normal
32453R-3	CG32453	tissue loss, black color
32454R-1	CG32454
32454R-3	CG32454
8544R-2	sd
10376R-3	CG10376
10493R-1	Phlpp
10493R-2	Phlpp
10574R-1	I-2
10574R-2	I-2	black color
11344R-3	ia2
11344R-4	ia2
11426R-1	CG11426
11426R-3	CG11426
11438R-2	CG11438
11438R-3	CG11438
11440R-1	laza
11440R-2	laza	mild tissue loss
11597R-1	CG11597
12091R-2	CG12091	tissue loss	unflattened, scalloped wings
12091R-3	CG12091	tissue loss	lethal	WG-ectopic, especially near hinge; DIAP1-irregular
12169R-4	Ppm1
12169R-5	Ppm1
12217R-1	PpV	tissue loss	semi-lethal, smaller, scalloped wings
12217R-2	PpV	lethal	lethal	WG-ectopic; DIAP1 low level decrease
12284R-2	th
16887350
12286R-1	kar	mild tissue loss	mild notching
12289R-1	CG12289
12289R-3	CG12289
12680R-2	CG12680
12680R-4	CG12680
12682R-2	CG12682
12682R-3	CG12682
12689R-1	CG12689
12689R-3	CG12689
13197R-2	CG13197
13197R-3	CG13197
13570R-1	spag
13570R-3	spag
13954R-2	CG13954
13957R-3	CG13957
13958R-1	CG13958
13958R-2	CG13958
1395R-1	stg	tissue loss, balding	severely scalloped, crumpled wings, loss of scutellum
1395R-2	stg	tissue loss, balding	severely scalloped, crumpled wings, loss of scutellum
13994R-2	CG13994	tissue loss	wings almost completely absent	WG-normal ; DIAP1- some decraese; tissue folding
13994R-3	CG13994	tissue loss	lethal
13995R-1	CG13995	mild tissue loss
13995R-3	CG13995	tissue loss	scalloped	WG-normal; DIAP1 normal
1399R-1	CG1399
1399R-3	CG1399
14211R-2	CG14211
14211R-4	CG14211
14297R-1	CG14297
14297R-4	CG14297
14556R-4	CG14556
14624R-1	CG14624	mild tissue loss	wings scalloped in males
14625R-1	CG14625
14625R-2	CG14625
14626R-1	CG14626
14629R-2	CG14629	partial balding, shorter bristles
1462R-1	Aph-4		bristle duplications
1462R-2	Aph-4
14687R-1	CG14687
14719R-2	I-t
14719R-3	I-t
15035R-1	CG15035
15035R-2	CG15035
15743R-1	CG15743
15743R-2	CG15743
15771R-2	CG15771
15771R-4	CG15771
15773R-2	CG15773
15773R-4	CG15773
15784R-3	CG15784	tissue loss	lethal	lethal
15784R-4	CG15784	tissue loss	lethal
15816R-1	CG15816
15816R-2	CG15816
15822R-1	CG15822
15822R-2	CG15822
1582R-2	CG1582	mild tissue loss
1582R-3	CG1582	mild tissue loss
15891R-3	CG15891	mild tissue loss	mildly scalloped
15891R-4	CG15891	mild tissue loss	scalloped
15927R-2	CG15927
15927R-4	CG15927
16700R-1	CG16700	mild tissue loss
16700R-2	CG16700	mild tissue loss
16733R-1	CG16733
16734R-2	CG16734	Lethal	lethal	lethal
16734R-3	CG16734	Lethal	semi-lethal, wings and scutellum absent	lethal
16738R-1	slp1	shorter bristles, yellow cuticle
16738R-2	slp1	shorter bristles, yellow cuticle
1673R-2	CG1673	mild tissue loss, balding
1673R-4	CG1673		crumpled wings
16771R-2	CG16771
16771R-3	CG16771		mildly scalloped
16777R-1	CG16777	Lethal	crumpled wings
16777R-3	CG16777	Lethal	lethal	lethal
1677R-1	CG1677	tissue loss	semi-lethal, tiny or no wings	WG ectopic; DIAP1 strong decrease
1677R-3	CG1677	tissue loss	lethal
16783R-2	fzr2
16785R-3	fz3
16789R-1	CG16789	tissue loss
16789R-2	CG16789	tissue loss	Severely scalloped
16812R-1	CG16812
16812R-3	CG16812
1681R-2	CG1681
1681R-4	CG1681
16903R-2	CG16903	Lethal	lethal
16903R-8	CG16903	Lethal	lethal	WG normal; DIAP1 hard to tell; very small discs
16956R-2	CG16956
16956R-3	CG16956		scalloped
17598R-2	CG17598
17760R-1	CG17760
17760R-5	CG17760
17764R-1	CG17764
17764R-2	CG17764	black color
17766R-2	CG17766	mild tissue loss, indentation in cuticle	semi-lethal, unfolded wings	WG-ectopic in A; DIAP1- decrease
17766R-3	CG17766	mild tissue loss, indentation in cuticle	scalloped
17769R-4	And	mild tissue loss
18091R-3	CG18091
18095R-1	CG18095
18095R-3	CG18095	yellow color
1809R-1	CG1809
1809R-2	CG1809	tissue loss
18104R-1	arg
18104R-4	arg
18105R-2	ETH
18105R-3	ETH
18171R-2	CG18171	tissue loss	lethal	WG ectopic; DIAP1 blotchy decrease
18173R-3	CG18173
18179R-1	CG18179
18179R-2	CG18179
2277R-1	CG2277	tissue loss	semi-lethal, severely scalloped	WG ectopic; DIAP1 blotchy decrease
31469R-2	CG31469
31657R-1	PNUTS	Lethal	lethal	WG-ectopic; DIAP1 blotchy; disc overgrowth
31657R-3	PNUTS	Lethal	wings larger, held-out, bristle duplications
31990R-2	CG17768	mild tissue loss, indentation in cuticle, black cuticle	pupal lethal
31990R-3	CG17768	mild tissue loss, indentation in cuticle, black cuticle	lethal
3200R-2	Reg-2
3200R-3	Reg-2
32018R-3	Zyx102EF		held-out wings, slightly smaller?	WG normal; DIAP1 uniform decrease in A
32453R-2	CG32453	tissue loss, black cuticle
32453R-3	CG32453	tissue loss, black cuticle
32454R-1	CG32454	partial balding	bigger extended wings
32454R-3	CG32454
32457R-2	CG32457
32458R-2	CG32458
32458R-3	CG32458
32491R-1	mod(mdg4)
32491R-2	mod(mdg4)
3289R-2	Ptpa
3289R-3	Ptpa
3292R-1	CG3292	tissue loss	notched
3292R-2	CG3292	tissue loss	notched
3595R-2	sqh	Lethal	lethal	WG-normal; DIAP1 normal
3595R-3	sqh	Lethal	pupal lethal
3705R-1	aay
3705R-3	aay		wings crumpled, held-out
4299R-2	Set
4299R-3	Set
4317R-2	Mipp2
4317R-3	Mipp2
4724R-3	CG32568
4965R-1	twe	mild tissue loss
4965R-2	twe	mild tissue loss
5361R-1	CG5361	indentation in cuticle
5361R-2	CG5361
5565R-1	CG5565
5565R-3	CG5565	mild tissue loss
6036R-3	CG6036
6238R-1	ssh	tissue loss	scalloped
6238R-4	ssh	tissue loss	small, crumpled wings
6380R-1	CG6380
6380R-2	CG6380
6896R-1	MYPT-75D	balding	lethal
6896R-2	MYPT-75D	lethal	lethal
7134R-1	cdc14	mild tissue loss, partial balding
7134R-6	cdc14	mild tissue loss, partial balding	crumpled, severely scalloped
7615R-1	fig	tissue loss, black cuticle
7615R-2	fig	mild tissue loss
7901R-2	PP2A-B'	Lethal	lethal	WG-patchy loss at D/V; DIAP1 okay
8105R-2	CG8105
8105R-3	CG8105
8128R-1	CG8128
8128R-3	CG8128
8147R-1	CG8147
8509R-1	CG8509	black color	scalloped in males
8509R-2	CG8509	black color	scalloped in males
8980R-2	NiPp1
8980R-3	NiPp1
9115R-1	mtm	Lethal
9115R-2	mtm	Lethal	wings larger, held-out
9267R-2	CG9267
9267R-3	CG9267
9311R-3	CG9311	tissue loss, black cuticle, rough cuticle	pupal lethal
9311R-4	CG9311	tissue loss, black cuticle, rough cuticle	lethal	WG ectopic; DIAP1 decrease
9493R-2	Pez	mild tissue loss
9493R-3	Pez	mild tissue loss
9619R-2	CG9619
9619R-3	CG9619
9784R-1	CG9784
9784R-3	CG9784
1695R-1	CG1695	tissue loss, indentation in cuticle
1703R-1	CG1703	tissue loss	mildly scalloped
1703R-2	CG1703	lethal	lethal	lethal
1718R-2	CG1718	tissue loss, indentation in cuticle
1718R-3	CG1718	tissue loss, indentation in cuticle
1722R-1	CG1722	partial balding	scalloped	WG-normal; DIAP1-normal
1745R-1	CG1745
1745R-3	CG1745
1753R-1	CG1753
1753R-3	CG1753	indentation in cuticle
1801R-1	CG1801	tissue loss
1801R-2	CG1801	tissue loss	wings don't flatten well
1835R-1	CG1835	tissue loss, balding	scalloped
1835R-2	CG1835	tissue loss, balding	scalloped
1837R-1	CG1837	tissue loss
1837R-2	CG1837	tissue loss	wings folded
1847R-1	CG1847
1847R-2	CG1847
1885R-1	CG1885		misshapen wings, leg defects
1885R-3	CG1885		leg defects
1889R-1	CG1889	tissue loss	mild notching
1889R-3	CG1889	tissue loss	mildly scalloped
1950R-1	CG1950
1950R-2	CG1950
1958R-1	CG1958
1958R-3	CG1958
1998R-3	CG1998
1998R-4	CG1998
2025R-1	CG2025	partial balding, shorter bristles	male wings smaller, held out	WG normal; DIAP1 decrease?
2025R-2	CG2025	partial balding, shorter bristles	crumpled wings, scutellum smaller, some bristles missing
2111R-2	CG2111
2116R-1	CG2116	tissue loss	some wings scalloped in males
2116R-3	CG2116	tissue loss	scalloped, held-out
2124R-1	CG2124	tissue loss	smaller wings, down turned, scutellum smaller	WG-normal; DIAP1 strong decrease
2129R-1	CG2129	Lethal	semi-lethal
2129R-3	CG2129	Lethal
2147R-1	CG2147
2147R-2	CG2147
2186R-1	CG2186	indentation in cuticle	slight wing notching
2186R-4	CG2186	indentation in cuticle
2200R-1	CG2200
2200R-2	CG2200
2233R-1	CG2233
2233R-3	CG2233
2254R-2	CG2254	mild tissue loss
2254R-3	CG2254	mild tissue loss
2256R-2	CG2256	partial balding
2256R-3	CG2256	partial balding
2258R-2	CG2258	tissue loss	wings slightly crumpled
2258R-3	CG2258	tissue loss
2260R-1	CG2260	tissue loss	pupal lethal	WG-reduced near A/P at D/V; DIAP1 normal
2260R-2	CG2260	tissue loss	pupal lethal
2263R-1	CG2263	Lethal	lethal	lethal
2263R-4	CG2263	Lethal	lethal
2446-1R-2	CG2446	partial balding, shorter bristles
2446-1R-3	CG2446	partial balding, shorter bristles	held-out wings, some tissue loss, unflattened
2446R-1	CG2446
2446R-2	CG2446
2453R-1	CG2453	partial balding, shorter bristles	mildly scalloped
2453R-2	CG2453	partial balding, shorter bristles	pupal lethal
2533R-1	CG2533
2533R-2	CG2533	partial balding
2540R-1	CG2540
2540R-3	CG2540
2543R-1	CG2543
2543R-2	CG2543
2556R-1	CG2556
2556R-4	CG2556	partial balding
2574R-2	CG2574
2574R-3	CG2574
2652R-1	CG2652	tissue loss	mildly scalloped
2652R-2	CG2652	tissue loss	mildly scalloped
2662R-1	CG2662	Lethal	held-out
2662R-2	CG2662	Semi-lethal, tissue missing, black pigmentation	slightly smaller wings	WG normal; DIAP1 normal
2681R-1	CG2681	tissue loss
2681R-2	CG2681	tissue loss
2691R-1	CG2691	tissue loss	lethal	lethal
2691R-2	CG2691	tissue loss	lethal
2709R-2	CG2709	tissue loss	wings scalloped, crumpled	WG ectopic; DIAP1 blotchy
2750R-1	CG2750	mild tissue loss
2750R-3	CG2750	mild tissue loss
2854R-1	CG2854
2875R-2	CG2875	mild tissue loss	lethal
2875R-3	CG2875	mild tissue loss	smaller, broader wings, blisters	WG-normal; DIAP1-normal
2887R-1	CG2887
2887R-3	CG2887
2889R-1	CG2889
2889R-3	CG2889
2909R-3	CG2909
2924R-3	CG2924
2947R-1	CG2947
2947R-4	CG2947
2972R-1	CG2972	tissue loss, indentation in cuticle	lethal	lethal
2972R-3	CG2972	tissue loss, indentation in cuticle	lethal
2974R-1	CG2974	tissue loss
2974R-4	CG2974	tissue loss	wings scalloped, smaller scutellum
2982R-1	CG2982
2982R-6	CG2982
2990R-2	CG2990
2990R-3	CG2990
3011R-2	CG3011	mild tissue loss, partial balding	mildly scalloped, smaller, broader, cross-veins incomplete	WG-normal; DIAP1-normal
3011R-4	CG3011	mild tissue loss, partial balding	mildly scalloped, smaller, broader, cross-veins closer
3016R-1	CG3016	balding
3016R-2	CG3016	balding
3021R-3	CG3021	mild tissue loss
3021R-4	CG3021	mild tissue loss
3033R-2	CG3033	Lethal
3033R-3	CG3033	Lethal	semi-lethal
3044R-3	CG3044
3044R-4	CG3044
3056R-1	CG3056	mild tissue loss
3056R-3	CG3056	mild tissue loss	some crumpled wings
3081R-2	CG3081
3081R-4	CG3081
3099R-2	CG3099	partial balding
3099R-3	CG3099	partial balding
3156R-1	CG3156	tissue loss
3156R-3	CG3156	mild tissue loss
3176R-1	CG3176
3176R-2	CG3176
3184R-3	CG3184
3192R-2	CG3192	tissue loss	lethal
3192R-3	CG3192	tissue loss	lethal	WG-normal; DIAP1-normal
3226R-2	CG3226
3226R-3	CG3226
3249R-2	CG3249
3249R-3	CG3249
10074R-2	CG30387
10074R-3	CG30387
10518R-1	CG30389	mild tissue loss
10518R-3	CG30389	mild tissue loss
10854R-2	CG32263
10854R-3	CG32263
10860R-2	CG32264	Lethal
10860R-4	CG32264	tissue loss
11178
12398
12672R1		Lethal	lethal	lethal
12672R2		Lethal	lethal
13372R-1	CG18273
13372R-3	CG18273	mild tissue loss, partial balding
13860		mild tissue loss, partial balding
14050
14604R-3	CG31496	Lethal	lethal	lethal
16922R-1	CG16922	tissue loss	crumpled wings, extra bristles on scutellum
16953R-1	CG16953		wings don't flatten well
16953R-3	CG16953		wings don't flatten well
16956R-2	CG16956	tissue loss
16956R-3	CG16956	tissue loss
16959R-1	CG16959	tissue loss
16989R-1	CG16989	mild tissue loss
16989R-2	CG16989	tissue loss	wings scalloped, crumpled
17003R-3	CG17003	mild tissue loss
17030R-1	CG17030
17030R-2	CG17030
17033R-2	CG17033	partial balding
17033R-3	CG17033	partial balding
17065R-1	CG17065	partial balding, mild PCP		WG-normal; DIAP1-normal
17065R-2	CG17065	partial balding, mild PCP
17068R-1	CG17068	tissue loss
17068R-4	CG17068	tissue loss	scalloped
17181R-1	CG17181	tissue loss	scalloped
17181R-3	CG17181	tissue loss	scalloped, crumpled
17221R-1	CG17221
17221R-2	CG17221
17224R-3	CG17224	tissue loss	lethal
17224R-4	CG17224	tissue loss	hinge broader	WG-ectopic; DIAP1-blotchy; some overgrowth in disc
17244R-2	CG17244	tissue loss, black color, balding
17244R-3	CG17244	tissue loss, black color, balding
17249R-1	CG17249		scalloped
17249R-2	CG17249		some scalloped, blisters
17333R-3	CG17333	partial balding
17370R-3	CG17370
17370R-4	CG17370
17379R-2	CG17379
17379R-3	CG17379
17386R-1	CG17386	tissue loss
17386R-2	CG17386	tissue loss	crumpled wing, scutellum smaller, semi-lethal	WG-hinge slightly broader; DIAP1 normal
17562R-3	CG17562	mild tissue loss
17598R-2	CG17598	mild tissue loss
17599R-1	CG17599
17599R-2	CG17599
17600R-2	CG17600	mild tissue loss
17601R-1	CG17601	mild tissue loss
17602R-1	CG17600
17602R-3	CG17600		scalloped
17707R-2	CG17707
17707R-3	CG17707
17717R-2	CG17717	tissue loss	scalloped
17717R-4	CG17717	tissue loss	mildly scalloped
17758R-3	CG17758
17758R-4	CG17758
17829R-1	CG17829
17896R-2	CG17896
17896R-4	CG17896
17982R-2	CG17982	mild tissue loss
17982R-4	CG17982	mild tissue loss
18031R-2	CG18031
18091R-3	CG18091
18130R-1	CG18130
18130R-2	CG18130
18259R-3	CG18259
18262R-1	CG18262
18262R-2	CG18262
18341R-1	CG18341	Lethal
18341R-2	CG18341
31002R1
1497R-2	CG32523
1497R-3	CG32523
1521R-1	CG33181
1521R-2	CG33181		mildly scalloped
1704R-1	CG33713	partial balding, shorter bristles
1704R-2	CG33713
1819R-1	CG34120
1819R-3	CG34120
2143R-3	CG32687	partial balding, shorter bristles	notching
2551R-1	CG32654	lethal	lethal	lethal
2551R-2	CG32654	lethal		on X, lethal
2881R-1	CG32683	tissue loss
2892R-2	CG32687
2971R-1	CG32685	mild tissue loss, partial balding
2971R-2	CG32685	tissue loss, indentation in cuticle	mild notching
3342R-2	CG3342
3342R-3	CG3342
3415R-1	CG3415	shorter bristles
3415R-3	CG3415	lethal
3527R-2	CG3527	mild tissue loss	lethal	lethal
3527R-3	CG3527	tissue loss
3546R-1	CG3546	lethal	semi-lethal, scalloped wings	WG-normal; DIAP1-normal
3546R-2	CG3546	semi-lethal, tissue loss	scalloped wings
3556R-1	CG3556
3556R-2	CG3556
3587R-2	CG3587		a few wings scalloped	WG-normal; DIAP1-normal
3588R-3	CG3588	shorter bristles
3591R-2	CG32793
3591R-3	CG32793
3592R-2	CG3592
3592R-3	CG3592
3599R-2	CG3599
3599R-3	CG3599
3626R-1	CG3626
3626R-2	CG3626
3630R-1	CG3630	partial balding
3630R-2	CG3630	partial balding
3632R-1	CG3632	mild tissue loss
3632R-3	CG3632
3638R-1	CG3638
3638R-2	CG3638
3690R-1	CG3690
3690R-3	CG3690
3704R-2	CG3704	semi-lethal, tissue loss	lethal	lethal
3704R-3	CG3704	semi-lethal, tissue loss	lethal	lethal
3706R-1	CG3706	tissue loss	scalloped
3706R-3	CG3706	tissue loss
3708R-1	CG3708
3708R-2	CG3708
3711R-2	CG3711
3711R-3	CG3711
3740R-1	CG3740	partial balding	lethal	WG-stong increase; DIAP1-decrease; lots of folding
3740R-2	CG3740		semi-lethal
3775R-1	CG3775
3775R-3	CG3775
3777R-1	CG3777
3777R-3	CG3777
3781R-1	CG3781	partial balding, shorter bristles
3781R-2	CG3781	partial balding, shorter bristles
3783R-1	CG32809	tissue loss, no scuttellum	scalloped
3783R-2	CG32809	tissue loss, no scuttellum	severely scalloped
3812R-1	CG3812	tissue loss, scutellum is black
3812R-4	CG3812	tissue loss, scutellum is black	mildly scalloped, held-out
3835R-3	CG3835
3842R-1	CG3842
3842R-2	CG3842		some wings held-out
3857R-2	CG3857	mild tissue loss, partial balding
3857R-3	CG3857
3918R-1	CG3918	mild tissue loss	lethal	WG-normal; DIAP1-normal
3918R-2	CG3918	semi-lethal, tissue loss
4004R-2	CG4004
4004R-4	CG4004
4045R-1	CG4045
4045R-2	CG4045	mild tissue loss
4061R-6	CG4061
4061R-8	CG4061
4095R-1	CG4095
4095R-2	CG4095
4116R-2	CG4116	semi-lethal, tissue loss	males scalloped wings, held out, reduced scutellum	WG-normal; DIAP1-normal
4116R-3	CG4116		lethal
4119R-1	CG4119	tissue loss	lethal	WG-small wing pouch; DIAP1-blotchy
4119R-2	CG4119	mild tissue loss	lethal
4151R-1	CG4151
4151R-3	CG4151
4165R-1	CG4165	mild tissue loss, partial balding	lethal	DIAP1-strong uniform decrease; WG ectopic
4165R-2	CG4165		semi-lethal
4187R-1	CG34411	lethal
4187R-4	CG34411	mild PCP
4194R-1	CG4194
4198R-1	CG4198
4198R-2	CG4198
4199R-2	CG4199	partial balding, shorter bristles
4199R-3	CG4199	mild tissue loss	some wings unfolded
4239R-1	CG4239	mild tissue loss	semi-lethal, scalloped, crumpled wings	WG-weak ectopic by hinge; DIAP1-blotchy decrease
4330R-1	CG4330		males, wings held-out
4330R-3	CG4330		males wings held-out, folded
4332R-3	CG4332		lethal
4332R-4	CG4332
4404R-2	CG4404
4404R-3	CG4404
4407R-2	CG4407
4407R-4	CG4407
4420R-1	CG4420	mild PCP	blisters, scalloped
4420R-3	CG4420	mild PCP
4524R-1	CG32573
4524R-4	CG32573
4558R-1	CG4558	shorter bristles	wings crumpled
4558R-2	CG4558	partial balding, shorter bristles	mildly scalloped
4564R-3	CG33691	mild tissue loss	held-out, not flattened well
4571R-1	CG33691	lethal	lethal	lethal
4571R-2	CG33691	lethal	lethal
4586R-2	CG4586	mild tissue loss	some males with held-out wings
4586R-3	CG4586
4607R-1	CG4607
4607R-2	CG4607
4660R-3	CG4660	tissue loss	wings held-out, slightly smaller	WG-normal; DIAP1-normal
4660R-4	CG4660	mild tissue loss
4661R-1	CG4661
4661R-3	CG4661
4678R-1	CG4678	balding
4678R-4	CG4678
4724R-1	CG32568
4724R-3	CG32568
4756R-2	CG4756		some wings held-out
4756R-3	CG4756		some wings held-out, scalloped
4768R-3	CG4768
4768R-4	CG4768		mild notching
5086R-1	CG32767	lethal	lethal	WG-at D/V gone, deep folding along A/P; DIAP1-stains bad
5086R-2	CG32767	lethal	lethal
5113R-1	CG32767	mild tissue loss, partial balding	mildly scalloped, some held out, not falttened
5113R-3	CG32767	mild tissue loss	wings crumpled, extra veins
5960R-1	CG32560
5960R-4	CG32560		mildly scalloped
6306R-2	CG32548	lethal	lethal	lethal
6952R-1	CG32771	mild tissue loss
6952R-3	CG32771	lethal	wings held-out
7274R-3	CG34422	mild PCP	scalloped
7307R-1	CG34401	tissue loss	mildly scalloped, missing bristles
7307R-2	CG34401	tissue loss	mildly scalloped, missing bristles
7633R-1	CG33253	mild tissue loss	mildly scalloped
7633R-2	CG33253	mild tissue loss	mildly scalloped, missing bristles
7871R-1	CG32557
7871R-2	CG32557
8020R-1	CG32536
8020R-2	CG32536
9683R-3	CG32698	mild tissue loss
9683R-4	CG32698	partial balding, shorter bristles
11075R-1	CG34346		lethal	WG-some ectopic near hinge; DIAP1- blotchy
11075R-2	CG34346		lethal
11082R-2	CG34346	mild tissue loss
11082R-3	CG34346
11096R-2	CG33174
11102R-1	CG33174
11757R-1	CG34348
11757R-2	CG34348
11936R-1	CG32529
11936R-2	CG32529	partial balding, shorter bristles
12094R-1	CG34104
12094R-3	CG34104
12139R-1	CG34352	partial balding	wings held-out, scalloped	WG-normal; DIAP1 normal
12139R-2	CG34352		wings held-out, scalloped	WG-normal; DIAP1 normal
12152R-1	CG32721	semi-lethal, tissue loss	scalloped
12152R-3	CG32721	tissue loss	wings held-out, scalloped	WG-normal; DIAP1 blotchy decrease in a few
12305R-1	CG30089	mild tissue loss	scallop
12305R-2	CG30089	mild tissue loss, shorter bristles	mildly scalloped
12466R-1	CG40486	mild tissue loss
12466R-3	CG40486
12474R-1	CG41106
12474R-2	CG41106
12527R-1	CG32541
12527R-3	CG32541	lethal
12542R-3	CG32732	tissue loss	wings held-out	WG-hinge slightly broader; DIAP1 -stain not good
12542R-4	CG32732
12623R-1	CG34143	mild tissue loss
12623R-2	CG34143
12634R-1	CG32694	semi-lethal, tissue loss	semi-lethal
12634R-2	CG32694	semi-lethal, tissue loss	semi-lethal,scalloped	WG-normal; DIAP1 normal
12652R-1	CG32700
12652R-2	CG32700
12726R-1	CG34324	mild tissue loss, black color	wings held-out, mildly scalloped
12726R-2	CG34324	mild tissue loss, black color
13020R-2	CG32791		lethal
14198R-1	CG32533	tissue loss	scalloped, held out
14198R-2	CG32533	mild tissue loss	scalloped, crumpled
15050R-1	CG32547
15447R-1	CG32512		scalloped & held out
15447R-2	CG32512		scalloped & held out
15619R-1	CG32529	mild tissue loss, black color
15644R-2	CG32584
18771R-2	CG32779	semi-lethal, tissue loss	semi-lethal, wings crumpled
18771R-3	CG32779	mild tissue loss	scalloped	WG-normal; DIAP1-normal
18852R-1	CG32793
18852R-3	CG32793
34331R-1	CG34331	end of notum is black
40485R-1	CG40485	semi-lethal, tissue loss	lethal	lethal
40485R-3	CG40485	semi-lethal, tissue loss	lethal	lethal
41105R-1	CG41105	lethal	semi-lethal	WG-blotchy disruptions in stripe, DIAP1-blotchy
41105R-2	CG41105	lethal	semi-lethal
